# Supplementary material for: Application of improved fuzzy best worst analytic hierarchy process on renewable energy
Source: PeerJ Comput Sci. 2021 Apr 13;7:e453. doi: 10.7717/peerj-cs.453 (PMC8053020; doi:10.7717/peerj-cs.453)
Supplement: Supplemental Information 1 [file peerj-cs-07-453-s001.csv]

Raw Data
One case study is selected to evaluate the PF in different scenarios for validation of the results proposed new MCDM method. The Bhakra-Nangal Dam is second tallest dam in Asia and situated in the border of Punjab and Himachal Pradesh. It is the highest straight gravity dam in India with the height of about 207.26 meters and it runs across 168.35 km. Bhakra Nangal Dam has a length of 518.25(1,700…
Factors	Normalized Data in Normal Scenario
Hydraulic head (in Meter)	0.011014
Rate of flow or discharge (in Cumech)	0.84372
Turbine efficiency (in %)	0.008229
Utilization factor (in %)	0.007588
Storage capacity (in cubic Meters)	0.119693
Capacity factor (in %)	0.009756
Source:
https://bbmb.gov.in/bhakra.htm
http://globalenergyobservatory.org/geoid/2330
