# Supplementary material for: Application of improved fuzzy best worst analytic hierarchy process on renewable energy
Source: PeerJ Comput Sci. 2021 Apr 13;7:e453. doi: 10.7717/peerj-cs.453 (PMC8053020; doi:10.7717/peerj-cs.453)
Supplement: Supplemental Information 2 [file peerj-cs-07-453-s002.zip]

Archive with 2 entries (2 files):
- SOSmin/SOS2014.m
- SOSmin/U_M_F.m
