# Supplementary material for: Application of improved fuzzy best worst analytic hierarchy process on renewable energy
Source: PeerJ Comput Sci. 2021 Apr 13;7:e453. doi: 10.7717/peerj-cs.453 (PMC8053020; doi:10.7717/peerj-cs.453)
Supplement: Supplemental Information 2 [file peerj-cs-07-453-s002.zip › SOSmin/SOS2014.m]

clc;
clear all;
% tic;
'SOS2014'
format long;

format compact;
problem_set = [1];

for problem_index = 1
    
 % Choose which problem to be tested
     problem = problem_set(problem_index);
   
    %   the Max_FES for the particular dimension
    outcome = [];  % record the best individuals

   time = 1;
    % The total number of runs
    total_time = 1;
   tot_time1 = zeros(1,total_time);
   FE1 = zeros(1,total_time);
    while time <= total_time
                 D=4;
                 LL = [360 25 400 19];
                 UL = [390 30 420 25];
                 globalMin = 0;    
           
            rand('seed', sum(100 * clock));
            tic;
            %  outcome_Successful_Run
            ecosize=30;
            FE=0;                           % Function of Evaluation Counter
            eco=zeros(ecosize,D);           % Ecosystem Matrix
            fitness =zeros(ecosize,1);      % Fitness Matrix
            maxFE=15000; % maximum number of function evaluation
            Best_Fitness=[];
            error=1e-8;
            gen = 1;
%          total_gen = floor(200000/260);
% --- Ecosystem Initialization
for i=1:ecosize
    % Initialize the organisms randomly in the ecosystem 
    eco(i,:)=rand(1,D).*(UL(1,:)-LL(1,:))+LL(1,:);
    % Evaluate the fitness of the new solution
    fitness(i,:)=U_M_F(eco(i,:), problem, globalMin); 
    % Increase the number of function evaluation counter
    FE=FE+1; 
end
         
%           pause;
% --- Main Looping
stop=0;

 while FE<maxFE 
    
    for i=1:ecosize % Organisms' Looping
        
        % Update the best Organism
        [bestFitness,idx]=min(fitness); bestOrganism=eco(idx,:);
        
        %%%%%%%%%%%%%%%%%%%%%%%%%%%%%%%%%%%%%%%%%%%%%%%%%%%%%%%%%%%%%%%%%%%
        % Mutualism Phase
            % Choose organism j randomly other than organism i           
            j=i;
            while i==j
                seed=randperm(ecosize); 
                j=seed(1);                  
            end
            
            % Determine Mutual Vector & Beneficial Factor
            mutualVector=mean([eco(i,:);eco(j,:)]);
            BF1=round(1+rand); BF2=round(1+rand);
            
            % Calculate new solution after Mutualism Phase
            ecoNew1=eco(i,:)+rand(1,D).*(bestOrganism-BF1.*mutualVector); 
            ecoNew2=eco(j,:)+rand(1,D).*(bestOrganism-BF2.*mutualVector);
%             ecoNew1=bound(ecoNew1,ub,lb); 
%             ecoNew2=bound(ecoNew2,ub,lb);
                for jk = 1:D
                   if  ecoNew1(1,jk) > UL(1,jk)
                       ecoNew1(1,jk) = UL(1,jk);
                   end
                   if  ecoNew1(1,jk) < LL(1,jk)
                       ecoNew1(1,jk) = LL(1,jk);
                   end
                end %j
                for jk = 1:D
                    if  ecoNew2(1,jk) > UL(1,jk)
                        ecoNew2(1,jk) = UL(1,jk);
                    end
                    if  ecoNew2(1,jk) < LL(1,jk)
                        ecoNew2(1,jk) = LL(1,jk);
                    end
                end %j
            % Evaluate the fitness of the new solution
            fitnessNew1=U_M_F(ecoNew1(1,:), problem, globalMin);
            fitnessNew2=U_M_F(ecoNew2(1,:), problem, globalMin);            
            % Accept the new solution if the fitness is better
            if fitnessNew1<fitness(i)
                fitness(i)=fitnessNew1;
                eco(i,:)=ecoNew1;
            end
            if fitnessNew2<fitness(j)
               fitness(j)=fitnessNew2;
               eco(j,:)=ecoNew2;
            end           
            % Increase the number of function evaluation counter
            FE=FE+2;            
        % End of Mutualism Phase 
        %%%%%%%%%%%%%%%%%%%%%%%%%%%%%%%%%%%%%%%%%%%%%%%%%%%%%%%%%%%%%%%%%%%    
        % Commensialism Phase            
            % Choose organism j randomly other than organism i
            j=i;
            while i==j
                seed=randperm(ecosize); 
                j=seed(1);                  
            end        
            % Calculate new solution after Commensalism Phase    
            ecoNew1=eco(i,:)+(rand(1,D)*2-1).*(bestOrganism-eco(j,:));
%             ecoNew1=bound(ecoNew1,ub,lb);
                for jk = 1:D
                    if  ecoNew1(1,jk) > UL(1,jk)
                        ecoNew1(1,jk) = UL(1,jk);
                    end
                     if  ecoNew1(1,jk) < LL(1,jk)
                         ecoNew1(1,jk) = LL(1,jk);
                     end
                end %j
            % Evaluate the fitness of the new solution
            fitnessNew1=U_M_F(ecoNew1(1,:), problem, globalMin);

            % Accept the new solution if the fitness is better
            if fitnessNew1<fitness(i)
                fitness(i)=fitnessNew1;
                eco(i,:)=ecoNew1;
            end
            
            % Increase the number of function evaluation counter
            FE=FE+1;
            
        % End of Commensalism Phase
        %%%%%%%%%%%%%%%%%%%%%%%%%%%%%%%%%%%%%%%%%%%%%%%%%%%%%%%%%%%%%%%%%%%
        % Parasitism Phase

            % Choose organism j randomly other than organism i 
            j=i;
            while i==j
                seed=randperm(ecosize);
                j=seed(1);
            end
            
            % Determine Parasite Vector & Calculate the fitness
            parasiteVector=eco(i,:);
            seed=randperm(D);           
            pick=seed(1:ceil(rand*D));  % select random dimension
            parasiteVector(:,pick)=rand(1,length(pick)).*(UL(pick)-LL(pick))+LL(pick);
            fitnessParasite=U_M_F(parasiteVector(1,:), problem, globalMin);
        
            % Kill organism j and replace it with the parasite 
            % if the fitness is lower than the parasite
            if fitnessParasite < fitness(j)
                fitness(j)=fitnessParasite;
                eco(j,:)=parasiteVector;
            end
            
            % Increase the number of function evaluation counter
            FE=FE+1;
            if (FE >= maxFE) % Too many FE
               break; 
            end 
        % End of Parasitism Phase
        %%%%%%%%%%%%%%%%%%%%%%%%%%%%%%%%%%%%%%%%%%%%%%%%%%%%%%%%%%%%%%%%%%%
             
    end % End of Organisms' Looping 
    
%     % Checking the termination criteria
%     if bestFitness<globalMin
%         break
%     end
        [bestFitness,idxs]=min(fitness); bestOrganism=eco(idxs,:);
        Best_Fitness = [Best_Fitness  bestFitness];
        %       l(gen)=bestFitness;
        ww(gen)=bestFitness;
        gg(gen)=gen;
        
   gen = gen + 1;
end % End of Main Looping
%%%-----------------------------------------------------%%%
%     if time==1 && problem_index==1
%          disp(['Best_Fitness_time_1: ', num2str(ww)])
%          disp(['generation_time_1: ', num2str(gg)])
%  % Plot, just for look
% 			figure(1);
			plot(gg, ww,'-ro','linewidth',2, 'MarkerEdgeColor','k', 'MarkerFaceColor','g', 'MarkerSize',5 )
			xlabel('Iteration');
			ylabel('Fitness');
           % title('Sphere Function');
% 			title(sprintf('The Best Fitness: %.15f',best_f ));
% 			grid on;
%  			hold on;
            
%     end
%-----  Line Style------%
%  -   Solid line (default)// -- Dashed line //
%-------Marker----------%
% //o    Circle//  d  Diamond// ^  Upward-pointing triangle // s Square
% v Downward-pointing triangle // > Right-pointing triangle // * Asterisk//
% <  Left-pointing triangle // + Plus sign // x Cross //
%-------colour--------%
%// k Black// r Red//b Blue//g Green//c Cyan//m Magenta//y Yellow//
%%%-----------------------------------------------------------------%%%

          % --- Update the best Organism
        [bestFitness,idx]=min(fitness); bestOrganism=eco(idx,:);      
        outcome = [outcome  bestFitness];
        xbest=bestOrganism;
           tot_time1(time) = toc;
           FE1(time) = FE;
          time = time+1;  
    end
% --- Display the result
disp(['outcome: ', num2str(outcome)])
disp(['min_result: ', num2str(min(outcome))])
disp(['xbest: ', num2str(xbest)])
end
toc; 


               

          
