# Supplementary material for: Application of improved fuzzy best worst analytic hierarchy process on renewable energy
Source: PeerJ Comput Sci. 2021 Apr 13;7:e453. doi: 10.7717/peerj-cs.453 (PMC8053020; doi:10.7717/peerj-cs.453)
Supplement: Supplemental Information 2 [file peerj-cs-07-453-s002.zip › SOSmin/U_M_F.m]

function [fitsnesss] = U_M_F(x, problem, globalMin)

fits =118+0.0056*x(1)-1.3167*x(2)-0.1708*x(3)-6.33*x(4)+0.0028*x(1)*x(4)+0.0667*x(2)*x(4)+0.0083*x(3)*x(4);
fitsnesss=fits;
end
